# Supplementary material for: Novel Insights for Patients with Multiple Basal Cell Carcinomas and Tumors at High-Risk for Recurrence: Risk Factors, Clinical Morphology, and Dermatoscopy
Source: Cancers (Basel). 2021 Jun 27;13(13):3208. doi: 10.3390/cancers13133208 (PMC8269292; doi:10.3390/cancers13133208)
Supplement: Supplementary file 1 [file cancers-13-03208-s001.zip]

Archive with 1 entries (1 files):
- cancers-1261085-supplementary.pdf
